# Supplementary material for: Emission accounting and drivers in Central Asian countries
Source: Environ Sci Pollut Res Int. 2023 Sep 6;30(46):102894–909. doi: 10.1007/s11356-023-29608-0 (PMC10567892; doi:10.1007/s11356-023-29608-0)
Supplement: Supplementary file 1 — Table S1. Economic sectors involved in six Central Asian countries’ energy statistics and CO2 emission inventory. Table S2. Energy types of six Central Asian Countries. (XLSX 13 kb) [file 11356_2023_29608_MOESM1_ESM.xlsx]

## Sheet: Table. S1
Table S1. Economic sectors involved in six Central Asia countries' energy statistics and CO2 emission inventory.
No.	Sector names
1	Agriculture, forestry, hunting, fishing and husbandry	I
2	Coal Mining and Dressing	II
3	Petroleum and Natural Gas Extraction
4	Ferrous Metals Mining and Dressing
5	Nonferrous Metals Mining and Dressing
6	Nonmetal Minerals Mining and Dressing
7	Other Minerals Mining and Dressing
8	Logging and Transport of Wood and Bamboo
9	Food Processing
10	Food Production
11	Beverage Production
12	Tobacco Processing
13	Textile Industry
14	Garments and Other Fiber Products
15	Leather, Furs, Down and Related Products
16	Timber Processing, Bamboo, Cane, Palm Fiber & Straw Products
17	Furniture Manufacturing
18	Papermaking and Paper Products
19	Printing and Record Medium Reproduction
20	Cultural, Educational and Sports Articles
21	Petroleum Processing and Coking
22	Raw Chemical Materials and Chemical Products
23	Medical and Pharmaceutical Products
24	Chemical Fiber
25	Rubber Products
26	Plastic Products
27	Nonmetal Mineral Products
28	Smelting and Pressing of Ferrous Metals
29	Smelting and Pressing of Nonferrous Metals
30	Metal Products
31	Ordinary Machinery
32	Equipment for Special Purposes
33	Transportation Equipment
34	Electric Equipment and Machinery
35	Electronic and Telecommunications Equipment
36	Instruments, Meters, Cultural and Office Machinery
37	Other Manufacturing Industry
38	Scrap and waste
39	Production and Supply of Electric Power, Steam and Hot Water
40	Production and Supply of Gas
41	Production and Supply of Tap Water
42	Construction
43	Transportation, Storage, Post and Telecommunication Services	III
44	Wholesale, Retail Trade and Catering Services
45	Other Services
46	Urban
47	Rural

## Sheet: Table. S2
Table S2. Energy types of six Central Asia Countries.
Country	Kazakhstan	Kyrgyzstan	Pakistan	Palestinian	Tajikistan	Uzbekistan
numbers of energy types	5	5	3	6	3	4
Coal	Coal	Coal	Coal	Coke	Coal	Coal
						Coke
Oil products	Oil	Diesel	Oil	Diesel	Oil	Oil
		Gasoline		Gasoline
				Kerosene
				LPG
Natural gas	Natural gas	Natural gas	Natural gas		Natural gas	Natural gas
Biofuels & Waste	Biofuels	Biofuels		Wood and Charcoal
Crude oil	Crude oil
